# Supplementary material for: CRISPR/Cas12a with Universal crRNA for Indiscriminate Virus Detection
Source: Molecules. 2024 Dec 23;29(24):6066. doi: 10.3390/molecules29246066 (PMC11676733; doi:10.3390/molecules29246066)
Supplement: Supplementary file 1 [file molecules-29-06066-s001.zip]

Archive with 1 entries (1 files):
- molecules-3342645-supplementary.pdf
